# Supplementary material for: Trans- and Within-Generational Developmental Plasticity May Benefit the Prey but Not Its Predator during Heat Waves
Source: Biology (Basel). 2022 Jul 27;11(8):1123. doi: 10.3390/biology11081123 (PMC9404866; doi:10.3390/biology11081123)
Supplement: Supplementary file 1 [file biology-11-01123-s001.zip]

Archive with 1 entries (1 files):
- biology-1792468-supplementary.pdf
